# Supplementary material for: Characterization of the pVHL Interactome in Human Testis Using High-Throughput Library Screening
Source: Cancers (Basel). 2022 Feb 17;14(4):1009. doi: 10.3390/cancers14041009 (PMC8869832; doi:10.3390/cancers14041009)
Supplement: Supplementary file 1 [file cancers-14-01009-s001.zip]

Archive with 1 entries (1 files):
- cancers-1526744-supplementary.pdf
